# Supplementary material for: Extraction of Acetogenins Using Thermosonication-Assisted Extraction from Annona muricata Seeds and Their Antifungal Activity
Source: Molecules. 2022 Sep 16;27(18):6045. doi: 10.3390/molecules27186045 (PMC9502848; doi:10.3390/molecules27186045)
Supplement: Supplementary file 1 [file molecules-27-06045-s001.zip]

Archive with 1 entries (1 files):
- molecules-1887392-supplementary.pdf
